# Supplementary material for: Factors associated with virological non-suppression among HIV-positive children receiving antiretroviral therapy at the Joint Clinical Research Centre in Lubowa, Kampala Uganda
Source: PLoS One. 2021 Jan 27;16(1):e0246140. doi: 10.1371/journal.pone.0246140 (PMC7840004; doi:10.1371/journal.pone.0246140)
Supplement: S1 Dataset — (XLSX) [file pone.0246140.s001.xlsx]

## Sheet: Sheet1
GENDER	year of enrollment	AGE AT INITIATION	First VL/aft6	WHO stage	TB-status	art regimen	trt line	adherence level	sideeffects	duration on TRt to 1st VL TEST
Female	2017	7	<20	3	2	3	1	100	1	6months
Male	2017	6	<20	3	2	1	1	99	1	6 months
Male	2017	4	<20	1	2	2	1	97	1	6months
Female	2017	5	78300	1	2	3	1	100	1	8months
Male	2017	3	<20	1	2	2	1	100	1	6months
Female	2017	9	<20	2	2	1	1	70	1	6months
Female	2017	9	<20	2	2	1	1	80	1	6months
Female	2017	5	1990	4	2	3	1	90	1	6months
Male	2017	8	<20	2	2	3	1	60	2	7months	nausea and vomiting
Female	2017	2	<20	1	2	2	1	70	1	6months
Female	2017	7	<20	3	2	1	1	100	1	7months
Female	2017	13	<20	1	2	2	1	100	1	7months
Female	2017	3	1200	3	2	2	1	50	1	6months
Male	2017	9	<20	1	2	1	1	100	1	6months
Female	2017	4	<20	1	2	1	1	100	1	6months
Male	2017	4	<20	4	2	1	1	100	1	6months
Male	2017	8	<20	2	2	3	1	100	1	6months
Male	2017	4	6340	1	2	3	1	100	1	6months
Male	2017	3	<20	1	2	1	1	100	1	6months
Female	2017	9	<20	3	2	1	1	40	1	6months
Female	2017	8	<20	2	2	1	1	100	1	8months
Female	2017	3	<20	2	2	1	1	100	1	6months
Female	2017	10	<20	1	2	1	1	96	1	6months
Female	2017	12	56700	2	2	1	1	90	1	6months
Male	2017	4	0	1	2	1	1	100	2	6months	Skin rash
Male	2017	8	<20	1	2	3	1	100	1	7months
Male	2017	3	16500	4	2	2	1	100	1	6months
Male	2017	9	<20	1	2	1	1	99	1	6months
Female	2017	4	21300	1	2	2	1	100	1	6months
Male	2017	9	1160	4	2	2	1	100	2	7months	neuritis
Female	2017	4	12230	4	2	1	1	95	1	7months
Male	2017	7	<20	2	1	1	1	100	1	7months
Male	2017	7	<20	3	2	3	1	100	1	6months
Male	2017	7	10030	2	1	1	1	100	1	6months
Female	2017	6	0	1	2	3	1	100	1	6months
Female	2017	8	<20	1	2	1	1	100	1	6months
Female	2017	13	<20	1	2	3	1	99	1	7months
Male	2017	7	<20	3	2	3	1	85	1	6months
Female	2017	4	1950	4	1	2	1	100	2	6months	headache and diarrhoea
Female	2017	11	<20	1	2	3	1	98	1	6months
Male	2017	4	<20	2	2	2	1	100	1	6months
Male	2017	10	<20	1	2	2	1	99	1	6months
Female	2017	9	<20	1	2	2	1	100	1	6months
Female	2017	8	1230	4	1	2	1	100	2	7months	neuritis
Female	2017	13	<20	2	2	3	1	60	1	6months
Male	2017	7	<20	2	2	2	1	100	1	6.5months
Female	2017	12	<20	1	2	2	1	100	1	6months
Female	2017	8	1310000	4	1	3	1	100	2	6months
Female	2017	12	<20	2	2	2	1	100	1	7months	hepatotoxicity
Male	2017	4	<20	2	2	3	1	100	1	6months
Female	2017	7	<20	1	2	2	1	95	1	6months
Male	2017	9	<20	2	2	2	1	100	1	6months
Female	2017	5	<20	1	2	1	1	100	1	8months
Male	2017	3	<20	1	2	1	1	100	1	6months
Male	2017	5	<20	2	1	3	1	100	1	6months
Female	2017	7	<20	2	2	1	1	97	1	8months
Male	2017	2	<20	1	2	1	1	99	1	6months
Male	2017	7	<20	2	2	3	1	100	1	6months
Male	2017	8	<20	1	2	2	1	96	1	8months
Female	2017	13	<20	2	2	3	1	100	1	6months
Female	2017	8	<20	1	2	3	1	100	1	6months
Male	2017	6	<20	2	2	1	1	100	1	8months
Female	2017	4	<20	2	2	1	1	100	1	6months
Male	2017	9	<20	1	2	3	1	100	1	6months
Female	2017	8	<20	4	2	2	1	100	2	6months	Nand V, diarrhoea
Male	2017	7	105120	1	1	2	1	100	1	6months
Male	2017	12	<20	2	2	2	2	99	1	6months
Male	2017	9	<20	3	2	3	1	100	2	6months	skin rash
Male	2017	9	1,321,10	1	2	1	1	70	1	6months
Male	2017	9	<20	2	2	2	1	100	1	7months
Female	2017	9	<50	1	2	3	1	100	1	6months
Male	2017	11	<20	2	2	1	1	100	1	6months
Male	2017	8	0	1	2	3	1	100	1	6months
Male	2017	9	<20	2	2	2	1	99	1	7months
Male	2017	8	<75	1	2	2	1	100	1	6months
Female	2017	14	<20	2	1	2	1	98	1	6months
Male	2017	5	17002	4	2	3	2	100	1	6months
Male	2017	9	<50	2	2	2	1	94	1	6months
Male	2017	12	<20	1	2	2	1	97	1	7months
Female	2017	5	14700	3	2	3	2	40	2	6months	nauseaa, vomiting, skin rash
Male	2017	7	<20	1	2	1	1	100	1	6months
Female	2017	14	<20	2	2	2	1	99	1	6months
Male	2017	12	1320	4	2	3	1	100	1	6months
Male	2017	12	<20	1	2	2	1	100	1	6months
Female	2017	12	<20	1	2	1	2	100	1	6months
Male	2017	9	<20	2	2	2	1	100	1	6months
Male	2017	8	3200	1	2	3	1	100	1	6months
Male	2017	9	<20	2	1	2	1	100	1	7months
Female	2017	10	<20	2	2	3	1	98	1	6months
Male	2017	7	<20	1	2	2	1	100	1	6months
Female	2017	3	1270	1	2	1	1	100	1	6months
Male	2017	9	<20	2	2	2	1	100	1	6months
Male	2017	6	<20	1	2	3	1	100	1	8.5months
Male	2017	12	<20	1	2	1	1	96	1	6months
Male	2017	9	<20	2	2	1	1	100	1	6months
Female	2017	9	30176	3	2	3	1	100	2	8months	neuritis
Male	2017	8	<20	2	2	2	1	100	1	6months
Male	2017	3	<20	1	2	3	1	100	1	6months
Male	2017	13	<20	2	2	1	1	100	1	7months
Female	2017	12	1010	2	2	2	1	100	2	6months
Male	2017	12	<20	1	2	1	1	100	1	6months
Female	2017	6	<20	3	2	3	1	99	1	6months
Male	2017	5	4200	2	2	2	1	100	1	7months
Male	2017	8	<20	1	2	1	1	100	1	6months
Male	2017	4	<20	2	1	3	1	98	1	6months
Male	2017	8	<50	1	2	1	1	99	1	7months
Male	2017	9	<50	1	2	2	2	80	1	6months
Male	2017	3	1630	1	2	2	1	99	1	6months
Male	2017	13	<20	1	2	1	1	100	1	6months
Female	2017	5	<20	4	2	1	1	99	2	7months	Skin rash
Male	2017	3	100102	1	2	3	2	95	1	6months
Male	2017	9	<20	2	2	3	2	98	1	8months
Male	2017	9	<20	2	2	1	1	100	1	6months
Female	2017	7	<20	1	2	3	2	100	1	6months
Male	2017	12	<20	3	1	3	1	100	1	7months
Female	2017	13	17421	3	2	1	1	100	1	6months
Male	2017	6	<20	3	2	1	1	100	1	6months
Male	2017	3	<20	1	2	1	2	100	1	6months
Female	2017	13	700100	2	2	1	1	100	1	6months
Male	2017	12	<50	2	2	1	1	96	1	6months
Female	2017	4	1943	1	2	1	2	98	1	8months
Male	2017	4	20821	4	2	3	2	98	2	6months	nausea, and vomiting,
Female	2017	14	<20	1	2	1	2	100	1	7months
Male	2017	14	1945	1	2	3	2	99	1	6months
Female	2017	14	<20	4	2	1	1	99	1	6months
Male	2017	3	15670	4	2	1	1	100	1	6months
Male	2017	3	1200	1	2	1	1	95	1	6months	nausea and vomiting
Female	2017	13	<20	1	2	1	2	100	1	7months
Male	2017	4	1000800	4	2	2	1	60	1	6months
Female	2017	9	<20	2	2	1	1	100	1	6months
Male	2017	14	<20	2	1	3	2	100	1	7months
Female	2017	7	<20	2	2	1	1	97	1	6months
Male	2017	8	<50	1	2	1	1	100	1	6months
Female	2017	10	<20	2	2	2	1	70	1	6months
Male	2017	7	<50	3	2	2	1	100	1	7months
Female	2017	7	<50	3	2	1	1	100	1	6months
Male	2017	5	7203	1	2	2	1	100	1	6months
Female	2017	9	<20	2	2	2	1	100	2	6months	headache,myopathy
Female	2017	4	<20	2	2	1	2	99	1	6months
Male	2017	12	<50	1	2	2	1	50	1	6months
Male	2017	10	<20	3	1	2	1	100	1	7months
Female	2017	8	63000	3	2	1	1	100	1	6months
Male	2017	3	<20	1	2	1	1	100	2	7months	Skin rash
Male	2018	12	<20	2	2	1	1	100	1	6months
Female	2018	6	<20	3	2	1	2	100	1	6months
Female	2018	5	<20	2	2	3	2	100	1	6months
Male	2018	2	<50	1	2	1	1	65	1	6months
Male	2018	9	<20	2	2	3	1	100	1	6months
Female	2018	8	<20	1	2	2	1	100	1	7months
Male	2018	9	9450	2	2	2	1	100	1	6months
Female	2018	9	<50	1	2	1	1	100	1	8months
Male	2018	9	<50	2	1	2	1	100	1	7months
Female	2018	7	<20	2	2	1	1	100	1	6months
Male	2018	8	<20	2	2	1	1	100	1	6months
Male	2018	11	<20	1	2	3	2	99	1	6months
Female	2018	14	<20	2	2	1	1	99	1	7months
Male	2018	9	<20	1	1	1	2	100	1	6months
Male	2018	8	<20	1	2	3	2	80	1	8months
Female	2018	12	<20	2	2	1	2	80	1	6months
Female	2018	11	<50	1	2	3	2	100	1	6months
Female	2018	13	<20	2	2	1	1	100	1	6.5months
Female	2018	14	<20	1	2	2	1	100	1	6months
Female	2018	4	3000	3	2	1	1	70	2	6months	neutropaenia
Male	2018	11	<50	3	2	2	1	100	1	6months
Male	2018	7	<50	3	2	3	2	100	1	6months
Male	2018	9	<50	3	1	3	2	100	1	6months
Female	2018	12	<50	3	2	1	1	100	1	6.5months
Female	2018	4	393000	2	1	3	2	100	1	6months
Male	2018	14	<20	2	2	3	2	99	1	6months
Male	2018	8	<20	2	2	3	2	100	1	7months
Female	2018	6	<20	1	2	3	2	99	1	6months
Male	2018	7	<20	2	2	3	2	100	1	6months
Female	2018	14	<20	1	2	3	2	70	1	7months
Male	2018	12	<20	2	2	2	1	100	1	6months
Male	2018	3	<20	2	2	3	2	100	1	7months
Female	2018	10	<20	2	2	3	2	100	1	6months
Male	2018	11	392000	1	2	1	1	100	1	6months
Male	2018	9	<20	2	1	2	1	100	1	6months
Female	2018	3	<20	2	2	1	1	100	1	6months
Male	2018	4	<20	2	2	3	1	98	1	7months
Male	2018	10	<20	1	2	2	1	100	1	6months
Male	2018	11	<50	1	2	2	1	100	1	8months
Male	2018	3	1635	3	2	1	1	80	1	6months
Male	2018	6	<20	1	2	1	1	70	1	6months
Male	2018	14	<20	2	2	3	2	100	1	7months
Female	2018	2	<20	1	2	2	1	100	1	6months
Female	2018	14	5400	2	1	1	1	100	1	6months
Female	2018	3	<20	1	2	1	1	98	1	6months
Female	2018	1	<20	2	1	2	1	100	1	6months
Male	2018	6	<20	2	2	3	2	99	1	8months
Female	2018	14	<20	2	2	3	2	100	1	6months
Female	2018	9	<20	2	2	1	1	100	1	7months
Female	2018	4	1242	3	1	3	1	80	2	6months	nausea and vomiting
Male	2018	12	<20	1	2	2	1	99	1	6months
Male	2018	6	<20	1	2	2	1	100	1	6months
Male	2018	9	<20	2	2	3	2	100	1	6months
Male	2018	4	5690	2	2	1	1	100	1	6months
Male	2018	7	<20	1	2	2	1	50	1	7months
Female	2018	8	<20	1	2	2	1	100	1	7months
Female	2018	8	<20	2	1	3	1	100	1	6months
Male	2018	11	1930	2	2	3	2	99	1	6months
Male	2018	14	<20	3	2	2	1	100	1	8months
Male	2018	3	1966	3	2	3	2	100	2	6months	nausea and vomiting
Male	2018	13	<20	2	2	1	1	99	1	6.5months
Male	2018	11	<20	1	2	1	1	100	1	6months
Male	2018	2	1008	2	2	3	2	100	1	6months
Male	2018	4	<20	1	2	1	1	100	1	6months
Female	2018	9	<50	2	2	1	1	100	1	6.5months
Male	2018	8	<50	2	2	3	2	100	1	6months
Female	2018	13	<20	3	2	3	1	60	1	6months
Female	2018	12	<20	1	2	3	2	85	1	6months
Male	2018	4	2090	4	1	1	1	100	2	6months	skin rash
Male	2018	12	<50	1	2	1	1	100	1	6months
Female	2018	6	1880000	1	2	3	2	100	1	8months
Male	2018	9	<20	2	2	1	2	97	1	6months
Male	2018	7	<20	1	2	1	1	99	1	6months
Female	2018	14	<20	2	2	3	2	100	1	6months
Female	2018	4	1200353	1	2	1	1	98	1	8months
Male	2018	7	<20	2	2	3	2	100	1	6months
Female	2018	5	<20	1	2	1	1	100	1	6months
Male	2018	13	<20	2	2	1	1	100	1	7.5months
Male	2018	9	<50	3	2	1	1	100	1	6months
Female	2018	14	<50	3	1	1	1	99	1	6months
Male	2018	4	1230	1	2	1	1	100	1	6months
Female	2018	12	500	2	2	2	1	100	1	7months
Female	2018	5	230	1	2	1	1	70	1	6months
Female	2018	13	<20	2	2	2	1	40	1	6months
Male	2018	9	<50	2	2	2	1	100	1	6months
Male	2018	7	1470	1	2	2	1	100	1	8months	Skin rash
Female	2018	13	740	2	1	1	1	100	1	6months
Male	2018	8	<20	2	2	2	1	100	1	6months
Male	2018	3	<20	1	2	2	1	99	2	6months	nausea and vomiting
Female	2018	13	<20	3	2	1	1	99	1	6months
Male	2018	10	90307	1	2	2	1	100	1	6months
Male	2018	9	<20	2	2	2	1	94	1	6months
Male	2018	4	<20	1	1	2	1	96	1	6months
Male	2018	8	<20	2	2	1	1	50	1	6months
Male	2018	8	650	3	2	1	1	100	1	7months
Female	2018	13	<50	3	2	2	1	95	1	6months
Male	2018	4	<50	2	2	3	2	100	1	6months
Female	2018	9	<20	3	2	2	1	100	1	7months
Male	2018	9	<50	2	2	2	1	100	1	6months
Male	2018	8	1790	4	1	3	2	100	1	7months
Female	2018	6	<20	2	2	1	1	100	1	6months
Female	2018	8	<20	3	2	1	1	100	1	8months
Female	2018	12	<50	1	2	3	2	100	1	6months
Male	2018	2	<50	2	2	3	2	100	1	6months
Male	2018	12	<50	1	2	3	2	100	1	7months
Female	2018	3	<20	2	2	2	1	100	1	6months
Male	2018	8	<20	1	2	3	2	100	2	6months
Male	2018	6	1080	4	2	3	2	100	1	7months
Male	2018	12	<20	2	2	3	2	40	1	6months
Male	2018	6	<20	2	2	2	1	100	1	6months
Female	2018	9	<20	3	2	1	1	100	1	6months
Female	2018	4	<20	2	2	3	2	100	1	6months
Female	2018	3	<20	1	2	2	1	100	1	8months
Female	2018	9	<20	2	2	3	2	100	1	6months
Male	2018	7	<20	1	2	3	2	100	1	6months
Male	2018	9	<20	2	2	3	2	100	1	6months
Female	2018	9	<20	2	1	3	2	99	1	6months
Female	2018	14	<20	1	2	1	1	100	1	7months
Male	2018	4	1220000	3	2	3	2	100	1	6months
Male	2018	11	<20	1	2	3	2	96	1	6months
Male	2018	4	1466	3	2	1	1	100	1	7months
Male	2018	10	<20	3	2	1	1	100	1	6months
Male	2018	5	860	2	2	3	2	100	1	6months
Female	2018	7	1540	1	2	3	2	100	1	8months
Female	2018	5	<20	2	1	1	1	99	1	6months
Female	2018	13	<20	1	2	1	1	100	1	6months
Male	2018	9	<20	3	1	1	1	70	1	7months
Male	2018	13	<50	2	2	2	1	100	1	6months
Female	2018	8	300	1	2	2	1	99	1	7months
Male	2018	8	1140	2	2	3	1	100	1	6months
Male	2018	2	19960	2	2	1	1	50	2	6months	nausea and vomiting
Male	2018	11	<50	1	2	2	1	100	1	6months
Female	2018	9	<50	2	2	3	2	100	1	6.5months
Male	2018	2	<50	2	2	1	1	100	1	6months
Female	2018	14	<50	1	2	2	1	98	1	6months
Female	2018	3	1190	2	2	2	1	99	1	6months
Female	2018	11	<20	1	1	2	1	100	1	6months
Male	2018	6	16332	3	2	1	1	94	1	7months
Female	2018	10	<50	1	2	3	2	99	1	6months
Male	2018	10	<50	2	1	3	2	100	1	8months
Female	2019	8	1610	4	2	2	1	100	1	6months
Male	2019	14	<20	2	2	1	1	100	1	6months
Female	2019	10	<20	1	2	2	1	60	1	8months
Male	2019	3	1740	3	2	3	1	100	1	6months
Male	2019	9	<20	1	2	2	1	80	1	7months
Female	2019	13	<20	2	2	1	1	100	1	6months
Male	2019	13	<20	1	2	1	1	100	1	6months
Female	2019	14	1364	3	2	2	1	100	1	6months
Male	2019	11	<20	2	2	1	1	100	1	8momths
Female	2019	8	<20	1	1	3	2	99	1	6months
Female	2019	9	1470	2	2	2	1	100	2	6months	abdominal pain
Male	2019	9	1400	2	2	1	1	100	2	7.5months	skin rash, nausea
Female	2019	8	1720	1	2	3	2	96	2	6months	nausea and vomiting
Female	2019	7	1200	3	2	3	2	100	1	7months
Female	2019	9	<20	1	2	2	1	100	1	6months
Female	2019	6	500	2	2	1	1	100	1	8months
Female	2019	4	1450	1	2	1	1	100	2	7months	abdominal pain
